# Supplementary material for: TERT promoter wild-type glioblastomas show distinct clinical features and frequent PI3K pathway mutations
Source: Acta Neuropathol Commun. 2018 Oct 17;6:106. doi: 10.1186/s40478-018-0613-2 (PMC6193287; doi:10.1186/s40478-018-0613-2)
Supplement: Supplementary file 2 — A table including patients’ and tumor characteristics. (XLSX 20 kb) [file 40478_2018_613_MOESM2_ESM.xlsx]

## Sheet: Sheet1
Case number	Sex	Age	Location	IDH/TERT status	PI3K pathway	MGMT promoter	ATRX IHC	Snapshot data	Recurrent	Follow up status	Solid fusion panel
MGH001	Male	56.7452	LEFT TEMPORAL	double wild-type	mutant	methylated	retained	POSITIVE for variant(s) in PIK3CA, MSH6, APC, SMO, JAK2, TP53, and SMARCA4.	first diagnosis	deceased	no fusions
MGH002	Male	54.4658	RIGHT OCCIPITAL	double wild-type	mutant	unmethylated	retained	POSITIVE for variant(s) in PIK3CA, CDKN2A, EGFR, NF1 and PTEN.	first diagnosis	alive	no fusions
MGH003	Male	66.0986	LEFT FRONTAL	double wild-type	mutant	unmethylated	retained	POSITIVE for variant(s) in PIK3CA and NF1.	first diagnosis	deceased	no fusions
MGH004	Male	18.5342	LEFT L4 NERVE ROOT	double wild-type	mutant	methylated	lost	POSITIVE for variant(s) in TP53, PIK3R1, PTEN, BRCA1, DDX3X, EFGR, and ATRX	recurrent	deceased	no fusions
MGH005	Male	61.0192	RIGHT FRONTAL	double wild-type	mutant	unmethylated	retained	POSITIVE for variants in SMARCB1, PIK3R1, FBXW7, DAXX, and TP53.	first diagnosis	deceased	no fusions
MGH006	Male	64.5315	RIGHT TEMPORAL	double wild-type	mutant	unmethylated	lost	POSITIVE for variant(s) in PIK3R1, ATRX, and TP53.	first diagnosis	alive	no fusions
MGH007	Female	65.2767	RIGHT TEMPORAL	double wild-type	mutant	methylated	lost	POSITIVE for variant(s) in ATRX, CDKN2A and PIK3R1.	first diagnosis	alive	no fusions
MGH008	Male	60.326	LEFT CEREBELLAR	double wild-type	mutant	not performed	NA	POSITIVE for variant in PIK3R1, TP53, and BRCA1	first diagnosis	alive	no fusions
MGH009	Male	34.1452	LEFT CEREBELLUM	double wild-type	mutant	methylated	retained	POSITIVE for variant(s) in PIK3R1 and TP53.	first diagnosis	alive	no fusions
MGH010	Male	44.074	RIGHT CEREBELLUM	double wild-type	wild-type	unmethylated	lost	POSITIVE for variant(s) in ATRX and NF1.	first diagnosis	alive	no fusions
MGH011	Male	34.9205	left frontal	double wild-type	wild-type	not performed	NA	POSITIVE for variantsin TSC1, ATRX, TP53, and CDH1.	first diagnosis	alive	no fusions
MGH012	Male	51.063	right parietal	double wild-type	wild-type	methylated	NA	POSITIVE for variant(s) in NF1, ATM, and CIC.	first diagnosis	alive	no fusions
MGH013	Male	52.8192	LEFT FRONTAL	double wild-type	wild-type	methylated	retained	POSITIVE for variant(s) in CDK4, ATRX, EGFR, CCND2 and TP53.	first diagnosis	alive	no fusions
MGH014	Male	59.474	RIGHT FRONTAL	double wild-type	wild-type	methylated	retained	POSITIVE for variant(s) in EGFR, CDKN2A and TP53.	first diagnosis	alive	EGFR variant vIII
MGh015	Female	53.4192	LEFT THALAMUS	double wild-type	wild-type	unmethylated	retained	POSITIVE for variant(s) in EGFR and TP53.	first diagnosis	alive	no fusions
MGH016	Female	75.189	LEFT FRONTAL	double wild-type	wild-type	unmethylated	retained	POSITIVE for variant(s) in CDKN2A, TP53 and NF1.	first diagnosis	alive	no fusions
MGH018	Female	55.3753	LEFT TEMPORAL	mutant	mutant	methylated	retained	POSITIVE for variant(s) in PIK3CA and TERT.	first diagnosis	alive	no fusions
MGH019	Male	61.3068	LEFT PARIETAL	mutant	mutant	unmethylated	retained	POSITIVE for variant(s) in PIK3CA, TERT, NF1 and TSC1.	first diagnosis	alive	no fusions
MGH020	Female	48.463	LEFT FRONTAL	mutant	mutant	unmethylated	retained	POSITIVE for variant(s) in PIK3CA, PTPN11, TERT and NF1.	first diagnosis	deceased	no fusions
MGH021	Male	62.989	RIGHT TEMPORAL	mutant	mutant	unmethylated	retained	POSITIVE for variant(s) in PIK3R1, TERT, KDR, ATM, PTEN, RB1, and TP53.	first diagnosis	deceased	no fusions
MGH022	Female	43.0301	LEFT PARIETAL	mutant	mutant	unmethylated	retained	POSITIVE for variant(s) in TP53, PIK3R1, RB1, NF1, ATRX and TERT.	first diagnosis	alive	no fusions
MGH023	Female	53.1781	RIGHT TEMPORAL	mutant	mutant	unmethylated	retained	POSITIVE for variant(s) in TERT, PIK3R1, RB1, and TP53.	first diagnosis	deceased	no fusions
MGH024	Male	54.4877	LEFT FRONTAL	mutant	mutant	unmethylated	retained	POSITIVE for variant(s) in BRAF, PIK3R1, TERT, and NF1.	first diagnosis	deceased	no fusions
MGH025	Male	60.263	LEFT PARIETAL	mutant	mutant	unmethylated	retained	POSITIVE for variants in MAP3K1, PIK3R1, TERT, PTEN, and TP53.	first diagnosis	alive	no fusions
MGH026	Female	64.1096	LEFT PARIETAL	mutant	mutant	methylated	not performed	POSITIVE for variant(s) in PIK3CA, TERT, APC, PDGFRA, TP53, NF1, and TSC2.	recurrent	deceased	no fusions
MGH027	Male	80.2548	R temporoparietal	mutant	mutant	methylated	retained	POSITIVE for variant(s) in PIK3CA and TERT.	first diagnosis	deceased	no fusions
MGH028	Male	47.8466	LEFT TEMPORAL	mutant	mutant	unmethylated	not performed	POSITIVE for variant(s) in TERT, TP53, NF1 and PIK3R1.	first diagnosis	alive	no fusions
MGH029	Male	50.8247	RIGHT PARIETAL	mutant	mutant	unmethylated	not performed	POSITIVE for variant(s) in PIK3CA and TERT.	first diagnosis	alive	no fusions
MGH030	Female	75.1315	LEFT TEMPORAL	mutant	mutant	methylated	retained	POSITIVE for variant(s) in NF2, PIK3R1, and TERT.	first diagnosis	alive	no fusions
MGH031	Female	69.3534	left frontal	mutant	mutant	unmethylated	retained	POSITIVE for variant(s) in CDKN2A, GNAS, PTEN, BRAF, PIK3R1 and TERT.	first diagnosis	alive	no fusions
MGH032	Male	67.4466	LEFT TEMPORAL	mutant	mutant	methylated	retained	POSITIVE for variant(s) in PIK3CA and NF1.	first diagnosis	alive	TERT-SUB1 gene fusion
MGH033	Female	60.3452	Right Temporal Lobe	mutant	mutant	methylated	retained	POSITIVE for variant(s) in TP53, PIK3R1, PIK3CA, RB1, PTEN, NF1 and TERT.	first diagnosis	alive	no fusions
MGH034	Male	43.9014	LEFT FRONTAL	mutant	mutant	methylated	lost	POSITIVE for variant(s) in PIK3CA, IDH1, TP53 and ATRX.	first diagnosis	alive	no fusions
MGH035	Female	47.3973	R temporal	mutant	wild-type	unmethylated	retained	POSITIVE for variant(s) in PTEN, TERT, TP53, RB1 and MSH6.	first diagnosis	alive	no fusions
MGH036	Male	53.1479	RIGHT TEMPORAL	mutant	wild-type	unmethylated	retained	POSITIVE for variant(s) in TERT, EGFR, PTEN, and FLT3.	first diagnosis	alive	EGFR variant vIII
MGH037	Female	41.3397	LEFT TEMPORAL	mutant	wild-type	unmethylated	lost	POSITIVE for variant(s) in IDH1, KIT, ATRX, BRCA1, TP53, and RNF43.	recurrent	alive	no fusions
MGH038	Male	56.4192	LEFT PARIETAL	mutant	wild-type	unmethylated	retained	POSITIVE for variant(s) in CDK4, PTEN, TERT, DDX3X and TP53.	first diagnosis	alive	no fusions
MGH039	Female	70.663	LEFT FRONTAL	mutant	wild-type	unmethylated	retained	POSITIVE for variant(s) in TERT and NF1.	first diagnosis	deceased	no fusions
MGH040	Male	50.5151	LEFT TEMPORAL	mutant	wild-type	methylated	lost	POSITIVE for variant(s) in ATRX, IDH1, TP53 and FBXW7.	recurrent	alive	ST7-MET
MGH041	Male	67.5918	LEFT PARIETAL	mutant	wild-type	unmethylated	retained	POSITIVE for variant(s) in PTEN, ARID1A, TERT, CDK4 and MDM2.	first diagnosis	deceased	no fusions
MGH042	Male	65.1014	RIGHT PARIETAL	mutant	wild-type	unmethylated	retained	POSITIVE for variant(s) in TERT and TP53.	first diagnosis	deceased	no fusions
MGH043	Female	46.2932	LEFT TEMPORAL	mutant	wild-type	unmethylated	retained	POSITIVE for variants in ALK, TERT, FGFR3, EGFR, PTEN	recurrent	deceased	no fusions
MGH044	Male	60.5123	RIGHT FRONTAL	mutant	wild-type	unmethylated	retained	POSITIVE for variant in TERT and CIC.	first diagnosis	deceased	EGFR variant vIII
MGH045	Male	50.4603	RIGHT TEMPORAL	mutant	wild-type	not performed	retained	POSITIVE for variant(s) in TERT and PTEN.	recurrent	deceased	no fusions
MGH046	Male	73.5863	LEFT FRONTAL	mutant	wild-type	unmethylated	not performed	POSITIVE for variant(s) in TERT.	first diagnosis	deceased	EGFR variant vIII
MGH047	Male	65.6658	LEFT INSULAR	mutant	wild-type	not performed	not performed	POSITIVE for variant(s) in ATRX, CDKN2A, TERT, TP53 and RB1.	recurrent	alive	no fusions
MGH048	Male	68.7452	Right fronto-temporal	mutant	wild-type	methylated	retained	POSITIVE for variant(s) in TERT, EGFR, and PTEN.	first diagnosis	alive	EGFR variant vIII
MGH049	Male	70.6521	RIGHT FRONTAL	mutant	wild-type	methylated	retained	POSITIVE for variant(s) in APC, TERT, KDR, EGFR, and BRCA1.	first diagnosis	alive	no fusions
MGH050	Female	65.2877	right frontoparietal	mutant	wild-type	methylated	retained	POSITIVE for variant(s) in TERT and EGFR.	first diagnosis	alive	EGFR variant vIII
MGH051	Male	56.1342	RIGHT TEMPORAL	mutant	wild-type	unmethylated	retained	POSITIVE for variant(s) in PTEN, CDKN2A and TERT.	first diagnosis	alive	FGFR3-TACC3 gene fusion
MGH052	Female	55.4274	left frontal	mutant	wild-type	methylated	not performed	POSITIVE for variant(s) in EGFR, HNF1A, MSH6, and TERT.	recurrent	alive	no fusions
MGH053	Male	78.7644	LEFT TEMPORAL	mutant	wild-type	unmethylated	retained	POSITIVE for variant(s) in CDKN2A, TERT and EGFR.	first diagnosis	alive	no fusions
MGH054	Male	65.0712	LEFT FRONTAL	mutant	wild-type	methylated	retained	POSITIVE for variant(s) in TERT.	first diagnosis	alive	EGFR variant vIII
MGH055	Male	65.8548	RIGHT TEMPORAL	mutant	wild-type	methylated	retained	POSITIVE for variant(s) in TERT and PTEN.	first diagnosis	alive	no fusions
MGH056	Male	50.0082	LEFT PARIETAL	mutant	wild-type	methylated	retained	POSITIVE for variant(s) in TERT, EGFR, RB1, and TP53.	recurrent	alive	no fusions
MGH057	Male	70.3671	RIGHT FRONTAL	mutant	wild-type	unmethylated	retained	POSITIVE for variant(s) in TERT and TP53.	first diagnosis	alive	no fusions
MGH058	Female	55.126	LEFT TEMPORAL	mutant	wild-type	unmethylated	retained	POSITIVE for variant(s) in TERT and BRAF.	recurrent	alive	no fusions
MGH059	Female	67.3671	RIGHT TEMPORAL	mutant	wild-type	unmethylated	retained	POSITIVE for variants in TERT and TP53.	first diagnosis	alive	no fusions
MGH060	Female	54.8822	RIGHT TEMPORAL	mutant	wild-type	methylated	retained	POSITIVE for variant(s) in TERT, TP53, RB1 and NF1.	first diagnosis	alive	no fusions
MGH061	Male	71.6877	RIGHT PARIETAL	mutant	wild-type	unmethylated	retained	POSITIVE for variant(s) in PTEN, CDKN2A, TERT and MDM4.	first diagnosis	alive	no fusions
MGH062	Female	55.9205	right frontal	mutant	wild-type	methylated	retained	POSITIVE for variant(s) in PTEN, CDKN2A, TERT and EGFR.	first diagnosis	alive	EGFR variant vIII
MGH063	Female	53.9699	LEFT TEMPORAL	mutant	wild-type	unmethylated	retained	POSITIVE for variant(s) in TERT, PTEN, and TP53.	first diagnosis	alive	no fusions
MGH064	Male	73.3425	left frontal	mutant	wild-type	unmethylated	retained	POSITIVE for variant(s) in TERT, STAG2, and PTEN.	first diagnosis	deceased	EGFR variant vIII
MGH065	Female	34.0055	right frontal	mutant	wild-type	methylated	lost	POSITIVE for variant(s) in IDH1, ATRX, and TP53.	first diagnosis	alive	no fusions
MGH066	Female	56.5534	RIGHT PARIETAL	mutant	wild-type	methylated	retained	POSITIVE for variant(s) in TERT, TP53, NF1, and PTEN.	first diagnosis	alive	no fusions
MGH067	Female	62.5178	RIGHT TEMPORAL	mutant	wild-type	unmethylated	retained	POSITIVE for variant(s) in TERT and PTEN.	first diagnosis	alive	no fusions
MGH068	Female	62.6904	RIGHT TEMPORAL	mutant	wild-type	methylated	retained	POSITIVE for variant(s) in TERT and EGFR.	first diagnosis	alive	EGFR variant vIII
MGH069	Male	64.4164	RIGHT FRONTAL	mutant	wild-type	methylated	retained	POSITIVE for variant(s) in TERT, RB1, and TP53.	first diagnosis	alive	EGFR variant vIII
MGH070	Female	36.2932	RIGHT FRONTAL	mutant	wild-type	unmethylated	lost	POSITIVE for variant(s) in CDKN2A, TP53, IDH1, RB1, ATRX and APC.	first diagnosis	alive	no fusions
MGH071	Female	63.6767	RIGHT FRONTAL	mutant	wild-type	methylated	retained	POSITIVE for variant(s) in TERT, MEN1, and TP53.	first diagnosis	alive	EGFR variant vIII
MGH072	Male	52.5068	LEFT FRONTAL	mutant	wild-type	unmethylated	retained	POSITIVE for variants in TERT and TP53.	first diagnosis	deceased	no fusions
MGH073	Male	65.9945	RIGHT TEMPORAL	mutant	wild-type	unmethylated	retained	POSITIVE for variant(s) in PTEN, EGFR, and TERT	first diagnosis	alive	no fusions
MGH074	Female	52.9068	RIGHT FRONTAL	mutant	wild-type	methylated	retained	POSITIVE for variants in ARID1A, TERT, and EGFR.	first diagnosis	alive	EGFR variant vIII
MGH075	Female	44.8082	RIGHT FRONTAL	mutant	wild-type	methylated	lost	POSITIVE for variant(s) in ARID1A, IDH1, ATRX, BRCA1, and TP53.	first diagnosis	alive	no fusions
MGH076	Male	52.6795	LEFT TEMPORAL	mutant	wild-type	unmethylated	retained	POSITIVE for variant(s) in TERT and TP53.	first diagnosis	alive	no fusions
MGH077	Female	47.7973	LEFT FRONTAL	mutant	wild-type	unmethylated	retained	POSITIVE for variant(s) in RB1, TERT, and TP53.	first diagnosis	alive	no fusions
MGH078	Male	69.0247	RIGHT OCCIPITAL	mutant	wild-type	methylated	retained	POSITIVE for variant(s) in TERT PTEN, CDKN2A and SMO.	first diagnosis	alive	no fusions
MGH079	Male	65.189	LEFT TEMPORAL	mutant	wild-type	methylated	retained	POSITIVE for variant(s) in TERT, STAG2, and TP53.	first diagnosis	alive	no fusions
MGH080	Female	64.9781	LEFT TEMPORAL	mutant	wild-type	unmethylated	retained	POSITIVE for variant(s) in TERT and PTEN	first diagnosis	alive	no fusions
MGH081	Male	68.9452	LEFT TEMPORAL	mutant	wild-type	unmethylated	retained	POSITIVE for variant(s) in TERT, TP53, and NF1.	first diagnosis	alive	no fusions
MGH082	Female	29.2438	RIGHT POSTERIOR AND ANTERIOR LATERAL	mutant	wild-type	methylated	retained	POSITIVE for variant(s) in ATRX, IDH1 and TP53.	recurrent	alive	no fusions
MGH083	Female	60.0301	LEFT THALAMUS	mutant	wild-type	methylated	retained	POSITIVE for variant(s) in TERT and NF1.	first diagnosis	alive	no fusions
MGH084	Male	54.0247	LEFT TEMPORAL	mutant	wild-type	methylated	not performed	POSITIVE for variant(s) in TERT, EGFR, FLT3, NF1, and TSC2.	recurrent	alive	no fusions
MGH085	Male	53.2274	RIGHT FRONTAL	mutant	wild-type	methylated	retained	POSITIVE for variant(s) in TERT, EGFR, and PTEN.	first diagnosis	alive	no fusions
MGH086	Female	64.4822	LEFT TEMPORAL	mutant	wild-type	unmethylated	retained	POSITIVE for variant(s) in TERT, STAG2, PTEN, and TP53.	first diagnosis	alive	no fusions
MGH086	Male	71.5315	LEFT PARIETAL	mutant	wild-type	unmethylated	retained	POSITIVE for variant(s) in TERT, FBXW7, and TP53	first diagnosis	deceased	no fusions
MGH087	Male	84.3836	Left Temporal	mutant	wild-type	unmethylated	not performed	POSITIVE for variant(s) in CDKN2A, TERT, EGFR and NF1.	recurrent	alive	no fusions
MGH088	Male	57.7205	RIGHT PARIETAL	mutant	wild-type	methylated	retained	POSITIVE for variant(s) in TERT .	first diagnosis	alive	no fusions
MGH089	Male	19.189	RIGHT PARIETAL	mutant	wild-type	methylated	lost	POSITIVE for variant(s) in ATRX, TP53 and H3F3A.	first diagnosis	alive	no fusions
MGH090	Male	62.0055	RIGHT TEMPORAL	mutant	wild-type	methylated	retained	POSITIVE for variant(s) in PDGFRA, CDKN2A, DDX3X, KIT, PTEN, CDK4, NF1, ATRX, MDM2, TERT and KDR.	first diagnosis	alive	no fusions
MGH091	Male	32.9041	LEFT FRONTAL	mutant	wild-type	unmethylated	retained	POSITIVE for variants in TERT and TP53.	first diagnosis	alive	no fusions
MGH092	Female	67.0795	RIGHT TEMPORAL	mutant	wild-type	unmethylated	not performed	POSITIVE for variant(s) in TERT and ATRX.	first diagnosis	alive	no fusions
MGH093	Female	61.1068	LEFT TEMPORAL	mutant	wild-type	unmethylated	retained	POSITIVE for variant in TERT.	first diagnosis	alive	no fusions
MGH094	Male	58.3151	LEFT TEMPORAL	mutant	wild-type	methylated	retained	POSITIVE for variant(s) in TERT.	first diagnosis	alive	no fusions
MGH095	Female	69.8904	RIGHT FRONTAL	mutant	wild-type	unmethylated	not performed	POSITIVE for variant(s) in TERT.	first diagnosis	alive	EGFR variant vIII
MGH096	Male	72.6055	LEFT TEMPORAL	mutant	wild-type	unmethylated	not performed	POSITIVE for variant(s) in CDKN2A, TERT and EGFR.	first diagnosis	alive	EGFR variant vIII
MGH097	Male	64.0192	RIGHT INSULAR	mutant	wild-type	unmethylated	retained	POSITIVE for variant(s) in PTEN, TERT, TP53 and RB1.	first diagnosis	alive	no fusions
MGH098	Female	69.1671	left frontal	mutant	wild-type	unmethylated	retained	POSITIVE for variant(s) in DAXX, TERT, EGFR and PTEN.	first diagnosis	alive	no fusions
MGH099	Male	59.989	RIGHT OCCIPITAL	mutant	wild-type	methylated	not performed	POSITIVE for variant(s) in CDKN2A, TERT, EGFR and MSH6.	first diagnosis	alive	EGFR variant vIII
MGH100	Male	28.2712	Left Parietal Lobe	mutant	wild-type	unmethylated	retained	POSITIVE for variant(s) in ATRX, IDH1, CDKN2A and TP53.	recurrent	alive	PTPRZ1-MET fusion
MGH101	Female	34.7863	RIGHT FRONTAL	mutant	wild-type	unmethylated	retained	POSITIVE for variant(s) in PTEN, EGFR, TERT, DDX3X and CDKN2A.	first diagnosis	alive	EGFR variant vIII
MGH102	Male	65.0027	LEFT PARIETAL	mutant	wild-type	methylated	retained	POSITIVE for variant(s) in TERT.	first diagnosis	alive	no fusions
MGH103	Male	58.7123	RIGHT TEMPORAL	mutant	wild-type	methylated	retained	POSITIVE for variant(s) in PTEN, CDKN2A, TERT, MDM4 and FGFR3.	first diagnosis	alive	FGFR3-TACC3 gene fusion
MGH104	Male	62.7534	LEFT FRONTAL	mutant	wild-type	unmethylated	retained	POSITIVE for variant(s) in TP63, CDKN2A, TP53, EGFR, AKT1 and TERT.	first diagnosis	alive	EGFR variant vIII
MGH105	Male	65.1233	LEFT PARIETAL	mutant	wild-type	unmethylated	retained	POSITIVE for variant(s) in MET, STAG2, EGFR, PTEN, CDK4, MDM2 and TERT.	first diagnosis	alive	MET gene fusions
MGH106	Female	46.0767	RIGHT FRONTAL	mutant	wild-type	methylated	retained	POSITIVE for variant(s) in CDKN2A, EGFR, SMO, PTEN, JAK2 and TERT.	first diagnosis	alive	EGFR variant vIII
MGH107	Female	73.9123	LEFT PARIETAL AND LEFT INFERIOR	mutant	wild-type	methylated	retained	POSITIVE for variant(s) in CDKN2A, TERT and CDK4.	first diagnosis	alive	no fusions
MGH108	Female	43.6164	LEFT INSULAR	mutant	wild-type	unmethylated	retained	POSITIVE for variant(s) in TERT and BRAF.	first diagnosis	deceased	no fusions
MGH109	Female	59.8986	RIGHT OCCIPITAL	mutant	wild-type	unmethylated	retained	POSITIVE for variant(s) in TERT and EGFR.	first diagnosis	alive	EGFR variant vIII
MGH110	Male	56.9425	RIGHT PARIETAL	mutant	wild-type	unmethylated	retained	POSITIVE for variant(s) in CDK4, TERT, TP53 and NF1.	first diagnosis	alive	no fusions
MGH111	Male	39.7315	RIGHT INFERIOR PARIETAL	mutant	wild-type	methylated	retained	POSITIVE for variant(s) in PTEN, EGFR, TERT, TP53 and CDKN2A.	recurrent	alive	no fusions
MGH112	Male	67.5699	RIGHT TEMPORAL AND RIGHT ANTERIOR TEMPORAL	mutant	wild-type	unmethylated	retained	POSITIVE for variant(s) in EGFR, CDKN2A, TERT and TP53.	first diagnosis	alive	no fusions
MGH113	Male	38.6329	RIGHT TEMPORAL	mutant	wild-type	not performed	lost	POSITIVE for variant(s) in ATRX, IDH1, CDKN2A and TP53.	recurrent	alive	no fusions
MGH114	Male	55.3726	RIGHT TEMPORAL	mutant	wild-type	unmethylated	retained	POSITIVE for variant(s) in PTEN, TERT, TP53 and RB1.	recurrent	deceased	no fusions
MGH115	Male	63.126	LEFT FRONTAL	mutant	wild-type	unmethylated	retained	POSITIVE for variant(s) in PTEN, TERT, TP53, RB1 and ATRX.	first diagnosis	alive	no fusions
MGH116	Female	59.0027	INTRAVENTRICULAR (SEPTUM)	mutant	wild-type	methylated	retained	POSITIVE for variant(s) in CDKN2A, TERT, EGFR and RET.	first diagnosis	alive	EGFR variant vIII
MGH117	Male	41.811	RIGHT FRONTAL	mutant	wild-type	unmethylated	lost	POSITIVE for variant(s) in MET, IDH1 and TP53.	first diagnosis	alive	POSITIVE for PTPRG-MET and for PRKAR2B-MET gene fusions.
MGH118	Male	36.2247	LEFT TEMPORAL	mutant	wild-type	methylated	NA	POSITIVE for variant(s) in IDH1, CDKN2A and TP53.	first diagnosis	alive	no fusions
MGH119	Female	79.0329	RIGHT FRONTAL	mutant	wild-type	not performed	retained	POSITIVE for variant(s) in PTEN, CDKN2A, TERT and EGFR.	first diagnosis	alive	EGFR variant vIII
MGH120	Male	59.7562	RIGHT TEMPO-PARIETAL	mutant	wild-type	methylated	NA	POSITIVE for variant(s) in PTEN, TERT and TP53.	first diagnosis	alive	no fusions
MGH121	Male	53.6548	RIGHT FRONTAL	mutant	wild-type	unmethylated	retained	POSITIVE for variant(s) in CDKN2A, EGFR, RET, SUFU, ATRX, TERT and FGFR3.	first diagnosis	alive	no fusions
