# Supplementary material for: TERT promoter wild-type glioblastomas show distinct clinical features and frequent PI3K pathway mutations
Source: Acta Neuropathol Commun. 2018 Oct 17;6:106. doi: 10.1186/s40478-018-0613-2 (PMC6193287; doi:10.1186/s40478-018-0613-2)
Supplement: Supplementary file 3 — A table listing all detected PI3K alterations in the cohort. The majority of alterations were reported in COSMIC (https://cancer.sanger.ac.uk/cosmic/browse/genome) and/or occured at hospot locations in TumorPortal (http://www.tumorportal.org/). Reference human transcripts used: ENST00000263967.3 (PIK3CA) and ENST00000521381.1 (PIK3R1). (XLSX 11 kb) [file 40478_2018_613_MOESM3_ESM.xlsx]

## Sheet: Sheet1
TERTp status	MGH case number	PI3K alteration	COSMIC	TumorPortal
IDH/TERTp wt	MGH001	PIK3CA p.Arg88Gln (c.263G>A), PIK3CA p.Glu545Ala (c.1634A>C)	reported (both)	Hotspot (both)
IDH/TERTp wt	MGH002	PIK3CA p.His1047Arg (c.3140A>G)	reported	Hotspot
IDH/TERTp wt	MGH003	PIK3CA p.Thr1025Ser (c.3074C>G)	Not reported	Hotspot
IDH/TERTp wt	MGH004	PIK3R1 p.Gln46Ter (c.136C>T)	Not reported	Not reported
IDH/TERTp wt	MGH005	PIK3R1 p.Asn673LysfsTer18 (c.2019_2022delCAAA)	Not reported	Hotspot
IDH/TERTp wt	MGH006	PIK3R1 p.Asp349Tyr (c.1045G>T)	Not reported	Hotspot
IDH/TERTp wt	MGH007	PIK3R1 p.Gly376Arg (c.1126G>A)	reported	Hotspot
IDH/TERTp wt	MGH008	PIK3R1 splice region (c.1746-29_1746-2delTGCGTTCTCTTTTCAAAACTGTTTTTCA)	Not reported	Hotspot
IDH/TERTp wt	MGH009	PIK3R1 p.Glu596Val (c.1787A>T)	Not reported	Hotspot
TERTp mutant	MGH018	PIK3CA p.Gly1049Arg (c.3145G>C)	reported	Hotspot
TERTp mutant	MGH019	PIK3CA p.Glu545Lys (c.1633G>A)	reported	Hotspot
TERTp mutant	MGH020	PIK3CA p.Cys901Phe (c.2702G>T)	reported	Hotspot
TERTp mutant	MGH021	PIK3R1 p.Gln579ProfsTer23 (c.1735dupC)	Not reported	Hotspot
TERTp mutant	MGH022	PIK3R1 p.Asp464_Tyr470dup (c.1403_1404insGGAATATGATAGATTATATGA)	Not reported	Hotspot
TERTp mutant	MGH023	PIK3R1 p.Gly376Arg (c.1126G>A)	reported	Hotspot
TERTp mutant	MGH024	PIK3R1 p.Leu380del (c.1138_1140delTTA)	Not reported	Hotspot
TERTp mutant	MGH025	PIK3R1 p.Gly376Arg (c.1126G>A)	reported	Hotspot
TERTp mutant	MGH026	PIK3CA p.Arg93Gln (c.278G>A)	reported	Hotspot
TERTp mutant	MGH027	PIK3CA p.Glu545Lys (c.1633G>A)	reported	Hotspot
TERTp mutant	MGH028	PIK3R1 p.Glu458del (c.1372_1374delGAA)	Not reported	Hotspot
TERTp mutant	MGH029	PIK3CA p.Asp1017His (c.3049G>C)	reported	Hotspot
TERTp mutant	MGH030	PIK3R1 p.Gly376Arg (c.1126G>A)	reported	Hotspot
TERTp mutant	MGH031	PIK3R1 p.Arg639Ter (c.1915C>T)	reported	Hotspot
TERTp mutant	MGH032	PIK3CA p.Gln75Glu (c.223C>G)	reported	Hotspot
TERTp mutant	MGH033	PIK3CA p.Glu453Gln (c.1357G>C)	reported	Hotspot
	A hotspot is designated as a codon which has more than one alteration reported in TumorPortal. Most variants are either pathogenic in COSMIC and/or occurred at hotspot locations in TumorPortal. Reference human transcripts used: ENST00000263967.3 (PICK3CA) and ENST00000521381.1 (PIK3R1). Blue=WT cases.
